# Supplementary material for: Visual Evidence for the Recruitment of Four Enzymes with RNase Activity to the Bacillus subtilis Replication Forks
Source: Cells. 2024 Aug 20;13(16):1381. doi: 10.3390/cells13161381 (PMC11352351; doi:10.3390/cells13161381)
Supplement: Supplementary file 1 [file cells-13-01381-s001.zip]

Archive with 1 entries (1 files):
- cells-3144171-supplementary.pdf
